# Supplementary material for: Criterion-related validity of self-screening using the KOJI AWARENESS™ test for range of motion and strength in healthy participants
Source: PLoS One. 2025 Jul 31;20(7):e0328890. doi: 10.1371/journal.pone.0328890 (PMC12312965; doi:10.1371/journal.pone.0328890)
Supplement: S1 File — (XLSX) [file pone.0328890.s001.xlsx]

## Sheet: sheet
KA_C_Flex	C_Flex	KA_C_Ext	C_Ext	KA_C_Latflex	C_Lat_Flex	KA_C_Rot	C_Rot	KA_Sh_Mobility	Sh_Mobility	KA_Shblade	Sh_Abd	KA_T_Spine	T_Spine_Rot	KA_Sh_stability	Full_Can_Nm_kg	Trunk_Flex_Strngth_Nm_kg_1	KA_Hip_flex_IR	Hip_Flex_1	Hip_Supine_IR	KA_Hip_flex_ER	Hip_Flex_2	Hip_Supine_ER	KA_Hip_Ext_IR	Hip_Ext_1	Hip_Prone_IR	KA_Hip_Ext_ER	Hip_Ext_2	Hip_Prone_ER	KA_Hip/Spine_Flex	Hip_Flex_3	SLR	Stand_Supine_Flx_1	KA_Hip/Spine_Ext	Sh_Abd_2	Hip_Ext_3	Stand_Supine_Ext	KA_LE/Trunk_stability	Hip_Flex_4	Hip_Ext_4	BESS_AVG_1	KA_Trunk_strength	Stand_Supine_Flx_2	Trunk_Flex_Strngth_Nm_kg_2	KA_LE_Strength	Hip_Flex_5	BESS_AVG_2	Knee_Ext_Strngth_Nm_kg	Wt_Bearing_Lunge_1	KA_Ankle_mobility
1	60	1	45	0	29	1	65	1	127.5	1	178.5	3	42.5	4	0.885	3.257	1	126	39	1	126	32	1	23.5	41.5	1	23.5	41	3	126	69.5	55.5	3	178.5	23.5	33.5	1	126	25.5	9.5	4	55.5	3.257	3	126	15.5	1.782	48.5	1
0	32	1	64	1	21.5	0	56.5	1	111.5	0	167.5	2	48	4	0.843	3.01	1	128	53.5	1	128	51.5	1	21	55.5	1	21	47.5	3	128	69	82.5	3	167.5	21	50.5	1	128	16	7.5	4	82.5	3.01	4	128	6.5	2.792	55.1	1
1	39	1	59.5	0	32	0	67.5	1	122	1	178	2	44	4	0.984	3.673	1	131	33.5	1	131	55.5	1	23.5	47.5	1	23.5	67	3	131	79	97	3	178	23.5	55.5	1	131	29	3	4	97	3.673	4	131	3	3.337	59.7	1
1	46.5	1	65	1	42	1	59.5	1	134	1	175.5	3	46.5	4	0.91	3.549	0	131.5	12	1	131.5	53	1	25.5	29.5	1	25.5	57	0	131.5	50	95	3	175.5	25.5	35	1	131.5	28	14.5	4	95	3.549	3	131.5	13	4.222	53.5	1
0	48	1	48	1	31.5	1	55.5	1	121	1	154.5	3	59.5	4	1.62	2.134	1	143	41.5	1	143	70	1	33.5	34.5	1	33.5	80.5	3	143	78	68.5	3	154.5	33.5	50.5	1	143	37.5	5	4	68.5	2.134	4	143	6.5	3.314	50.5	1
0	22	1	35	0	42.5	0	41.5	1	119	1	168	2	38	4	0.603	1.76	1	147	48.5	1	147	42.5	1	38.5	80	1	38.5	55	0	147	80.5	66	3	168	38.5	46.5	1	147	38.5	16.5	3	66	1.76	3	147	18	1.743	57.7	1
1	32	1	74.5	1	42.5	0	52.5	1	106.5	0	170.3	2	44	4	0.638	1.934	1	124	33.5	1	124	51	1	28.5	46.5	1	28.5	52.5	3	124	103	92.5	3	170.3	28.5	31.5	1	124	34	10.5	4	92.5	1.934	4	124	11	1.46	40.3	1
1	58	1	69	1	36.5	1	71.5	1	119	1	175.5	2	48	4	1.099	1.601	1	128	17	1	128	65.5	1	22	18.5	1	22	63	3	128	67	66.5	3	175.5	22	67.5	1	128	20	9	4	66.5	1.601	3	128	2.5	1.863	46.5	1
1	24.5	1	64	1	36	0	56.5	1	117.5	0	178	2	41	3	0.95	2.503	1	133	21.5	0	133	52.5	0	25.5	11.5	0	25.5	53	3	133	72.5	43.5	3	178	25.5	54.5	1	133	23.5	13.5	0	43.5	2.503	4	133	12.5	2.422	39	0
1	48.5	1	69.5	1	31	0	64.5	1	132	1	178	3	41.5	4	0.718	3.019	1	150.5	44.5	1	150.5	65.5	1	32.5	55	1	32.5	62.5	3	150.5	82	72	3	178	32.5	58.5	1	150.5	33	7.5	4	72	3.019	4	150.5	7.5	2.941	56.5	1
1	59	1	64	1	37.5	0	72.5	1	107	0	179	3	53.5	4	1.229	3.299	1	132.5	29.5	1	132.5	45.5	1	35	30	1	35	47.5	3	132.5	71	64.5	3	179	35	38	1	132.5	32.5	5.5	4	64.5	3.299	4	132.5	5.5	3.066	62	1
1	55	1	49.5	1	33	0	59	1	106	0	162	3	40.5	4	1.625	3.482	1	126.5	40.5	1	126.5	61	1	26	51.5	1	26	67	3	126.5	79	63	3	162	26	49	1	126.5	31	7	4	63	3.482	4	126.5	10.5	3.975	45.5	1
1	66	1	92	0	41	0	56	1	113.5	0	170.5	3	68	4	1.115	2.272	1	143.5	63.5	1	143.5	46.5	1	31	66	1	31	66	3	143.5	67	100.5	3	170.5	31	61	1	143.5	35	15	4	100.5	2.272	3	143.5	12	2.706	59	1
1	52	1	52	1	43	0	68.5	1	117.5	1	178	2	52.5	4	1.027	2.561	1	131	47.5	1	131	47	1	27.5	40.5	1	27.5	44.5	2	131	63	76.5	3	178	27.5	39.5	1	131	30	11.5	4	76.5	2.561	4	131	8.5	3.608	59	1
0	31	1	60	1	27	1	60	1	94.5	0	172.9	2	35	4	0.792	2.49	1	133	38.5	1	133	45	1	22	45.5	1	22	59	2	133	63.5	48.5	3	172.9	22	35.5	1	133	25	14.5	4	48.5	2.49	4	133	12.5	2.02	39.7	1
0	41	1	69	1	29.5	1	63	1	125.5	1	176	3	58	3	0.635	2.95	1	131	27.5	1	131	55.5	1	25	33.5	1	25	48.5	3	131	77.5	86.5	3	176	25	70.5	1	131	26	2.5	3	86.5	2.95	3	131	5	2.546	56.4	1
1	56	1	54.5	1	36	1	62.5	1	120	1	161.5	3	64	4	0.854	3.448	0	114	6	1	114	45.5	0	20	24.5	0	20	53.5	3	114	62.5	81.5	3	161.5	20	25.5	0	114	19.5	6.5	4	81.5	3.448	4	114	11.5	2.256	53.5	1
1	42	1	43.5	0	35	0	64.5	1	94.5	0	163.5	3	42	4	0.773	1.47	1	117	34	1	117	49.5	1	26.5	32	1	26.5	53	3	117	83.5	47.5	2	163.5	26.5	28	1	117	27	18	4	47.5	1.47	3	117	19	1.056	31	0
1	34.5	0	81	0	35	0	60	1	124	1	164	3	46.5	4	1.019	3.582	1	131	23.5	1	131	47.5	1	27	36.5	1	27	49	3	131	56	64.5	3	164	27	25	1	131	26	7.5	4	64.5	3.582	4	131	2	3.921	51.5	1
1	53	0	73.5	0	23.5	0	66	1	125.5	0	150.85	2	40	3	0.624	1.293	1	130.5	63.5	1	130.5	36.5	0	22	62.5	0	22	45	0	130.5	59.5	63	1	150.85	22	54	0	130.5	20.5	19	0	63	1.293	3	130.5	18	1.283	56.2	1
1	57.5	1	73.5	1	35.5	0	66.5	1	121.5	1	177.1	3	47	4	0.878	3.982	1	130	29.5	1	130	49.5	1	29	26	1	29	42.5	3	130	86	93.5	3	177.1	29	56.5	1	130	24	12	4	93.5	3.982	3	130	12	3.32	41.5	1
1	44.5	1	70	1	46	0	72	1	122.5	1	175	2	48	4	0.377	2.119	1	139	72.5	1	139	62.5	1	34.5	71.5	1	34.5	35.5	3	139	99	64.5	3	175	34.5	25	1	139	36.5	6.5	4	64.5	2.119	3	139	9.5	2.397	53	1
1	44	1	76	0	45	0	66.5	1	132	1	173.75	3	58	4	0.471	2.248	1	150.5	62	1	150.5	62	1	28.5	61	1	28.5	49	3	150.5	102	84	3	173.75	28.5	123	1	150.5	35	11	2	84	2.248	4	150.5	11	2.533	59.3	1
1	54	1	61.5	1	54	1	39	1	150	1	161	3	62	4	0.881	3.189	1	120	40	1	120	25	1	20	52	1	20	31	0	120	49.5	67.5	3	161	20	78	1	120	21.5	12	4	67.5	3.189	4	120	15	1.892	65.5	1
1	35	1	79	1	50.5	1	59	1	106	1	176.5	3	42.5	4	0.955	2.847	1	111.5	37	1	111.5	55.5	1	36	33	1	36	52	3	111.5	93.5	84.5	3	176.5	36	60	1	111.5	23.5	10.5	4	84.5	2.847	3	111.5	9.5	2.231	59.5	1
1	49.5	1	81.5	1	43	0	76	1	126	1	171	2	70	4	0.406	1.303	1	145	54	1	145	67	1	34	62.5	1	34	41.5	3	145	92	90	1	171	34	32	1	145	35.5	13	4	90	1.303	0	145	19.5	1.914	55	1
1	54	1	71.5	1	48.5	1	66	1	99	0	168	1	36	4	0.63	2.027	0	121	4.5	1	121	68.5	0	29	14.5	0	29	54	0	121	79	52.5	1	168	29	27.5	1	121	30	10.5	4	52.5	2.027	3	121	7	0.307	38	0
1	43.5	1	64.5	1	28.5	0	64.5	1	115	1	190.5	3	49	4	0.848	3.868	1	128	27	1	128	72.5	1	32.5	42	1	32.5	47.5	1	128	48.5	85	3	190.5	32.5	63	1	128	32.5	9	4	85	3.868	2	128	9.5	1.742	43	1
1	56.5	1	75.5	0	44	1	64	1	128.5	1	172.75	2	32.5	4	0.293	2.018	1	139	56.5	1	139	59	1	33	74	1	33	59.5	3	139	89	72.5	2	172.75	33	52	1	139	40.5	7.5	2	72.5	2.018	3	139	7	1.575	66.1	1
1	42.5	1	60.5	1	40	1	71	1	132.5	1	165.35	3	63	4	1.133	3.375	1	139.5	50.5	1	139.5	51.5	1	25.5	54.5	1	25.5	68.5	3	139.5	71.5	69.5	3	165.35	25.5	35.5	1	139.5	25	8	4	69.5	3.375	3	139.5	8.5	2.672	57.5	1
0	52.5	1	44	1	28.5	0	59	1	124.5	0	171.05	2	34.5	4	0.819	3.38	0	127.5	28.5	1	127.5	54	0	25	35.5	1	25	41	0	127.5	55.5	78.5	3	171.05	25	42.5	1	127.5	22	7	4	78.5	3.38	4	127.5	8.5	1.956	43.4	1
1	41	1	78	0	36.5	1	70	1	117.5	0	172.5	2	56.5	4	1.3	4.219	1	116.5	16	1	116.5	52	1	31	25	1	31	66	3	116.5	64.5	108.5	3	172.5	31	59.5	1	116.5	27.5	7.5	4	108.5	4.219	3	116.5	10.5	2.527	60.5	1
1	65	0	58	0	23	1	63	1	95	1	155	2	41.5	3	0.246	1.001	1	145	54	1	145	49	1	34.5	74	0	34.5	59	3	145	84	59	1	155	34.5	20	1	145	38.5	18.5	4	59	1.001	0	145	19	1.532	41.1	1
1	81	0	79	1	47.5	1	80	1	120	0	162.5	2	72	4	1.117	4.187	1	121	26	1	121	43.5	1	35	29	1	35	51	0	121	60	82.5	3	162.5	35	81.5	1	121	28	6	0	82.5	4.187	4	121	7.5	2.205	46	1
1	69.5	1	66	1	41	1	77.5	1	120	1	175	3	71	4	0.94	3.836	1	122.5	19.5	1	122.5	43.5	1	32.5	33.5	1	32.5	48.5	0	122.5	65.5	76	3	175	32.5	65	1	122.5	27.5	7	3	76	3.836	4	122.5	6	2.132	56	1
1	74	1	83.5	1	47.5	1	68	1	137.5	1	165	3	70	4	0.946	4.523	1	133	22.5	1	133	59	1	35.5	33	1	35.5	60.5	1	133	53.5	91.5	3	165	35.5	76	1	133	37	11	4	91.5	4.523	4	133	10	3.249	67.5	1
0	62.5	1	81.5	1	45.5	0	69.5	1	126.5	1	188	2	49	4	0.597	2.238	1	140	38	1	140	45.5	1	36.5	40	1	36.5	50	3	140	102.5	84.5	3	188	36.5	85	1	140	29	1.5	2	84.5	2.238	4	140	3.5	0.794	48	1
1	75	0	57.5	1	36	0	68	1	117.5	0	161.5	2	55.5	4	1.217	4.603	1	100	11	0	100	33.5	0	22	23	0	22	54	2	100	55	96	3	161.5	22	49	0	100	20	8	4	96	4.603	3	100	8.5	3.486	39	0
0	71.5	1	72	1	55.5	1	78	1	132.5	1	175	3	70	4	1.291	4.369	1	145.5	24	1	145.5	40	1	31	29.5	1	31	59.5	3	145.5	70.5	107	3	175	31	66.5	1	145.5	23.5	8	4	107	4.369	4	145.5	7.5	1.601	61.5	1
0	41	1	57.5	0	34.5	0	65.5	1	111	1	156	2	39	4	0.905	3.002	1	130	36	1	130	33.5	1	35	44	1	35	36	3	130	84	78.5	3	156	35	71.5	1	130	30	7.5	0	78.5	3.002	3	130	5.5	2.866	46.5	1
1	72.5	1	65	1	49.5	0	75	1	130	0	177.5	3	56.5	4	1.31	4.156	1	136	22.5	1	136	54.5	1	33	34	0	33	57	3	136	69.5	84	3	177.5	33	64.5	1	136	30.5	3.5	3	84	4.156	4	136	6	3.426	63	1
1	53	1	85	1	45.5	0	73	1	117.5	0	169	2	56.5	4	0.64	2.304	1	132.5	43.5	1	132.5	45	1	43.5	62	0	43.5	49	3	132.5	82.5	73	3	169	43.5	55.5	1	132.5	38.5	12	1	73	2.304	3	132.5	13	1.602	51.5	1
1	64.5	1	87	1	52.5	0	74	1	140	0	169	2	69.5	4	1.381	3.667	1	130	14	1	130	42.5	1	30	30	1	30	53.5	3	130	68.5	92.5	3	169	30	85	1	130	34.5	9	4	92.5	3.667	4	130	8	3.397	61	1
1	75	1	82	1	53	0	66.5	1	134	0	163	3	68.5	4	1.434	4.218	1	136	33	1	136	49	1	27.5	30	1	27.5	55	3	136	73.5	71.5	3	163	27.5	86	1	136	30	11	4	71.5	4.218	4	136	8	2.484	56	1
1	60	0	64	0	30.5	0	70	1	102.5	0	172.5	2	53.5	4	1.328	3.751	1	132	20	1	132	50	0	35	26.5	1	35	65	1	132	70	71	3	172.5	35	43	1	132	36	2.5	0	71	3.751	3	132	3.5	2.69	53.5	1
1	54.5	0	56.5	0	38	0	75.5	1	122.5	0	168.5	2	51.5	4	0.984	2.623	1	121.5	41	0	121.5	33.5	1	20	53.5	1	20	35	1	121.5	64.5	75.5	3	168.5	20	56.5	0	121.5	22	7	4	75.5	2.623	3	121.5	6	2.054	49.5	1
1	68	1	77	1	49.5	0	78	1	120	0	158.5	2	52	4	0.762	3.05	1	132.5	30	1	132.5	34.5	1	34	47.5	1	34	58.5	3	132.5	71.5	103	3	158.5	34	46.5	1	132.5	33	6	0	103	3.05	4	132.5	7.5	1.914	41.5	1
1	73	1	70	1	52	1	82.5	1	130	0	156.5	2	73	4	1.433	5.203	1	116.5	26.5	1	116.5	47	1	36	26.5	1	36	56.5	2	116.5	71.5	86.5	3	156.5	36	42	0	116.5	31.5	5.5	4	86.5	5.203	4	116.5	5	3.835	46.5	1
0	71	1	80.5	1	43	1	83.5	1	110	0	169.5	1	63.5	4	1.113	4.403	1	130	18	1	130	35.5	1	28.5	28	1	28.5	60	1	130	54.5	76	3	169.5	28.5	47.5	1	130	28	4	4	76	4.403	4	130	4.5	2.332	48	1
1	60	1	75.5	1	46	0	65.5	1	125	0	165.5	3	70	4	1.278	4.622	1	137.5	31.5	1	137.5	33	1	35	35	1	35	45.5	2	137.5	70	102	3	165.5	35	75.5	1	137.5	31	6.5	4	102	4.622	4	137.5	11	2.972	48.5	1
				1	39	1	65	1	107.5	1	176	2	44.5	4	0.943		1	131	38.5	1	131	43.5	0	25.5	48	1	25.5	41	3	131	56		3	176	25.5		1	131	23.5	15.5				3	131	9.5	1.939	50	1
				1	28	0	57.5	1	104.5	1	167	3	44.5	4	0.829		1	129	50.5	1	129	52.5	1	16	57.5	1	16	47.5	3	129	66		3	167	16		1	129	21	6.5				4	129	7.5	2.868	64.1	1
				1	35.5	0	68.5	1	114.5	1	174	3	57	4	0.963		1	129	54.5	1	129	54.5	1	29	54.5	1	29	67	3	129	84.5		3	174	29		1	129	23.5	3				4	129	3	3.653	64.8	1
				1	40.5	1	72.5	1	103.5	1	176	2	46	4	0.93		1	134.5	27.5	1	134.5	50	1	28	41	1	28	57	0	134.5	55.5		3	176	28		1	134.5	25.5	13				3	134.5	14.5	4.222	54.5	1
				1	46	1	54.5	1	109	1	173.5	3	48.5	4	1.366		1	142	46.5	1	142	77.5	1	37.5	41.5	1	37.5	80.5	3	142	86		3	173.5	37.5		1	142	33.5	6.5				4	142	5	3.296	54	1
				1	43.5	0	46	1	136	1	163.5	1	37	4	0.408		1	145.5	63.5	1	145.5	69	1	38.5	59	0	38.5	55	0	145.5	45		3	163.5	38.5		1	145.5	38.5	18				2	145.5	16.5	1.827	56.5	1
				1	38.5	0	54.5	1	99.5	1	161.45	3	52.5	4	0.825		1	119.5	42.5	1	119.5	45	1	34	63	1	34	52.5	3	119.5	101		3	161.45	34		1	119.5	28.5	11				4	119.5	10.5	1.389	47.3	1
				1	40.5	1	69	1	123.5	1	160.5	2	39.5	4	1.073		1	123	16.5	1	123	65.5	0	20	24	1	20	63	3	123	72.5		3	160.5	20		1	123	22	2.5				3	123	9	1.642	50.5	1
				0	31.5	0	48	1	95.5	0	178.5	3	33.5	3	1.043		1	126.5	12	1	126.5	39.5	1	23.5	19	1	23.5	53	3	126.5	73.5		3	178.5	23.5		1	126.5	25.5	12.5				3	126.5	13.5	2.788	36	0
				1	35.5	0	51.5	1	135.5	1	179	3	45.5	4	0.675		1	141.5	53.5	1	141.5	58.5	1	33	61.5	1	33	62.5	3	141.5	83.5		3	179	33		1	141.5	32.5	7.5				4	141.5	7.5	3.282	61.5	1
				1	42.5	0	68.5	1	98	0	179	3	55	4	1.179		1	133	37	1	133	50	1	32.5	27	1	32.5	47.5	3	133	70		3	179	32.5		1	133	35	5.5				4	133	5.5	2.453	55	1
				1	36.5	1	53	0	48	0	163.5	3	35	4	1.398		1	127	48	1	127	54.5	1	31	42.5	1	31	67	3	127	75		3	163.5	31		0	127	26	10.5				4	127	7	4.518	42	1
				0	46.5	0	57.5	1	132.5	1	173.5	3	67	4	0.729		1	145.5	72.5	1	145.5	61.5	1	35	65.5	1	35	66	3	145.5	63.5		3	173.5	35		1	145.5	31	12				3	145.5	15	3.133	53.5	1
				1	45	0	61	1	100.5	1	178.5	2	51.5	4	1.046		1	126	39	1	126	47.5	1	30	39	1	30	44.5	2	126	72.5		3	178.5	30		1	126	27.5	8.5				4	126	11.5	3.491	56	1
				1	31.5	1	75.5	1	112	0	169	2	32.5	4	0.859		1	125.5	42.5	1	125.5	40	1	25	60	1	25	59	2	125.5	61.5		3	169	25		0	125.5	22	12.5				4	125.5	14.5	2.889	42.3	1
				0	37.5	1	63	1	123	1	175	2	50	3	0.592		1	131	29.5	1	131	49	0	26	30.5	1	26	48.5	3	131	89.5		3	175	26		1	131	25	5				3	131	2.5	2.641	56.5	1
				1	37	1	68	1	110	0	165.5	3	59	4	0.85		0	118	3	1	118	47	0	19.5	24	0	19.5	53.5	3	118	64.5		3	165.5	19.5		0	118	20	11.5				4	118	6.5	2.282	57	1
				0	34	0	57.5	1	98.5	0	162.5	3	37.5	4	0.651		1	118	34	1	118	66.5	1	27	42	1	27	53	3	118	87		2	162.5	27		1	118	26.5	19				3	118	18	1.703	27.5	0
				0	32	0	49	1	124	1	167	3	45.5	4	1.071		1	135	29.5	1	135	51.5	1	26	46	1	26	49	3	135	56		3	167	26		1	135	27	2				4	135	7.5	3.563	54.5	1
				0	32	0	45.5	0	80.5	0	161.8	2	32.5	3	0.719		1	131.5	44	1	131.5	52	1	20.5	62	0	20.5	45	0	131.5	54		1	161.8	20.5		0	131.5	22	18				2	131.5	19	1.453	51.5	1
				1	30.5	0	63.5	1	128.5	1	173.6	3	43	4	1.159		1	129	36.5	1	129	54	1	24	34.5	1	24	42.5	3	129	80		3	173.6	24		1	129	29	12				3	129	12	3.792	45	1
				1	53.5	0	78	1	123	1	164	3	47	4	0.513		1	140	61	1	140	53	1	36.5	67.5	1	36.5	35.5	3	140	98.5		3	164	36.5		1	140	34.5	9.5				3	140	6.5	2.278	50	1
				0	43.5	0	48.5	1	129.5	1	176.25	3	41.5	4	0.69		1	143	50.5	1	143	46	1	35	69	1	35	49	3	143	99		3	176.25	35		1	143	28.5	11				4	143	11	2.714	60.4	1
				1	50.5	1	55.5	1	138.5	1	178	3	65	4	0.775		1	122.5	35	1	122.5	30	1	21.5	50	1	21.5	31	0	122.5	64		3	178	21.5		1	122.5	20	15				4	122.5	12	2.218	64.5	1
				1	57.5	1	65	1	93.5	1	177.5	3	49	4	1.037		1	113	30.5	1	113	53.5	1	23.5	39	1	23.5	52	3	113	84		3	177.5	23.5		1	113	36	9.5				3	113	10.5	2.776	53.5	1
				1	46	0	70.5	1	130	1	171.5	2	53	4	0.531		1	145	45.5	1	145	66	1	35.5	69	1	35.5	41.5	3	145	95		1	171.5	35.5		1	145	34	19.5				1	145	13	2.123	56	1
				1	49	0	59	0	90	1	166.5	1	39.5	4	0.527		1	122	23	1	122	59.5	1	30	16.5	1	30	54	0	122	81		1	166.5	30		1	122	29	7				3	122	10.5	1.593	49	1
				1	34.5	0	69	1	105	1	190	2	63.5	4	1.168		1	128.5	29.5	1	128.5	79	1	32.5	33.5	1	32.5	47.5	1	128.5	51.5		3	190	32.5		1	128.5	32.5	9.5				2	128.5	9	1.532	37	0
				1	39.5	1	57	1	115	1	172.95	2	39.5	4	0.304		1	139	56	1	139	63.5	1	40.5	78.5	1	40.5	59.5	3	139	87.5		2	172.95	40.5		1	139	33	7				3	139	7.5	1.695	61.3	1
				1	34.5	1	61	1	116	1	162.6	3	63	4	1.189		1	140	44.5	1	140	68.5	1	25	50.5	1	25	68.5	3	140	70.5		3	162.6	25		1	140	25.5	8.5				3	140	8	3.529	51.1	1
				1	24.5	0	65.5	1	99.5	0	169.5	2	32	4	1.016		0	133.5	25.5	1	133.5	47	1	22	26.5	1	22	41	0	133.5	62.5		3	169.5	22		1	133.5	25	8.5				4	133.5	7	1.921	44.1	1
				1	47	0	65	1	99	1	173	3	61	4	1.339		1	122.5	16	1	122.5	47.5	1	27.5	27	1	27.5	66	3	122.5	64.5		3	173	27.5		1	122.5	31	10.5				3	122.5	7.5	2.821	67.5	1
				0	24.5	1	53.5	1	106	1	172.5	2	40.5	3	0.48		1	149	57	1	149	59	1	38.5	63	0	38.5	59	3	149	88.5		1	172.5	38.5		0	149	34.5	19				1	149	18.5	1.476	42.3	1
				1	45.5	0	71	1	112.5	0	158.5	2	70.5	4	1.302		1	127.5	28	1	127.5	41.5	1	28	30	1	28	51	0	127.5	65.5		3	158.5	28		1	127.5	35	7.5				4	127.5	6	1.819	43	1
				1	41	1	80	1	100	1	186	3	70.5	4	0.961		1	117.5	27	1	117.5	45	1	27.5	40	0	27.5	48.5	0	117.5	70		3	186	27.5		1	117.5	32.5	6				4	117.5	7	1.968	61	1
				1	45	1	76	1	137.5	1	163	3	68.5	4	0.944		1	128	15	1	128	58.5	1	37	34	1	37	60.5	1	128	60		3	163	37		1	128	35.5	10				4	128	11	2.768	64	1
				1	45	0	67	1	128	1	190.5	2	56	4	0.668		1	139.5	39	1	139.5	43	1	29	40	1	29	50	3	139.5	102		3	190.5	29		1	139.5	36.5	3.5				4	139.5	1.5	0.77	46.5	1
				1	34.5	0	67.5	0	86	0	157.5	2	60	4	1.284		0	99	11	0	99	46.5	0	20	16.5	0	20	54	2	99	70		3	157.5	20		0	99	22	8.5				3	99	8	3.605	43	1
				1	52	1	78.5	1	135	1	174	3	70.5	4	1.345		1	140.5	24	1	140.5	48.5	1	23.5	24	1	23.5	59.5	3	140.5	78.5		3	174	23.5		1	140.5	31	7.5				4	140.5	8	2.271	51	1
				1	29.5	0	56.5	1	129	1	166	2	42	4	0.99		1	129	41	1	129	28	1	30	57	1	30	36	3	129	87		3	166	30		1	129	35	5.5				3	129	7.5	3.252	45	1
				1	52	0	75	1	132.5	0	181	3	58.5	4	1.187		1	127.5	22	1	127.5	46	1	30.5	26.5	0	30.5	57	3	127.5	62.5		3	181	30.5		1	127.5	33	6				4	127.5	3.5	3.944	60.5	1
				1	45.5	0	65.5	1	100	0	177	3	56.5	4	0.601		1	132	51	1	132	42.5	1	38.5	67.5	0	38.5	49	3	132	85		3	177	38.5		1	132	43.5	13				3	132	12	1.929	48	1
				1	55	0	78.5	1	137.5	0	171	2	70	4	1.298		1	130	19	1	130	36.5	1	34.5	31	1	34.5	53.5	3	130	65		3	171	34.5		1	130	30	8				4	130	9	3.482	53.5	1
				1	44	0	71	1	110	0	159.5	3	69.5	4	1.402		1	136.5	19	1	136.5	59.5	1	30	25	1	30	55	3	136.5	76.5		3	159.5	30		1	136.5	27.5	8				4	136.5	11	3.201	60	1
				1	44	0	62.5	1	117.5	0	175	2	58	4	1.382		1	132	23	1	132	51	1	36	32.5	0	36	65	1	132	74.5		3	175	36		1	132	35	3.5				2	132	2.5	2.993	55.5	1
				1	47.5	0	74.5	1	90	0	166	2	45	4	1.055		1	123	30	0	123	30.5	1	22	34	1	22	35	1	123	61.5		3	166	22		0	123	20	6				3	123	7	2	52.5	1
				1	44.5	0	75.5	1	111	0	159.5	2	54.5	4	0.758		1	139	30.5	1	139	33.5	1	33	47	0	33	58.5	3	139	72.5		3	159.5	33		1	139	34	7.5				3	139	6	1.68	39.5	1
				1	56.5	1	76.5	1	120	0	157	2	69	4	1.462		1	121.5	28	1	121.5	40	1	31.5	39.5	1	31.5	56.5	2	121.5	65		3	157	31.5		0	121.5	36	5				4	121.5	5.5	3.959	46.5	1
				1	40	0	74	1	107.5	0	162.5	2	62	4	1.176		1	130	21	1	130	35	1	28	30	1	28	60	1	130	55.5		3	162.5	28		1	130	28.5	4.5				4	130	4	2.636	51.5	1
				1	44.5	0	65	1	118	0	159	3	72.5	4	1.278		1	140	31	1	140	30	1	31	25.5	1	31	55.5	2	140	70		3	159	31		1	140	35	11				4	140	6.5	3.153	45	1
[truncated: 1 more columns]
