# Supplementary material for: Criterion-related validity of self-screening using the KOJI AWARENESS™ test for range of motion and strength in healthy participants
Source: PLoS One. 2025 Jul 31;20(7):e0328890. doi: 10.1371/journal.pone.0328890 (PMC12312965; doi:10.1371/journal.pone.0328890)
Supplement: S2 Appendix — (XLSX) [file pone.0328890.s003.xlsx]

## Sheet: S2 Appendix
Components of KOJI AWARENESS		Set up	Movement	Scoring and Criteria
1. Neck mobility
	forward bending	standing	keep the mouth closed and the chin on the chest.	1 point: he/she can touch the chest with the chin. 0 point: he/she can NOT touch the chest with the chin.
	backward bending	get on all fours postures with the knees four feets away from the wall	look up to the wall	1 point: he/she can see two-elbow height mark on the wall without difficulty. 0 point: he/she can NOT see two-elbow height mark on the wall without difficulty.
	side bending	stand in front of a mirror with the hands on the waist. Set the elbows on a straight line when viewed from the top	tilt head to one side	1 point: he/she can tilt the mid line of the face parallel to the upper arm. 0 point: he/she can NOT tilt the mid line of the face parallel to the upper arm. ※Check both left and right
	rotation	stand side way in front of a mirror with the hands on the waist. Set the elbows in a straight line when viewed from the top	rotate head without moving the shoulder	1 point: he/she can tilt the mid line of face parallel to the shoulder. 0 point: he/she can NOT tilt the mid line of face parallel to the shoulder. ※Check both left and right
2. Shoulder mobility		stand with the back of the hand on the lower back	reach towards the opposite shoulder blade	1 point: he/she can touch the inferior angle of the blade. 0 point: he/she can NOT touch the inferior angle of the blade. ※Check both left and right
3. Shoulder blade mobility		stand in front of a mirror with the finger tips holding the opposite earlobe	move the arm around the head and back	1 point: he/she can make the arch of the arm go around the head without the head tilting 0 point: he/she can NOT make the arch of the arm go around the head without the head tilting
4. Thoracic spine mobility (3 levels)
	level 1	sit two knuckles away from the wall with the knees together, hands on the shoulders with the elbows in a straight line when viewed from the top	rotate body to reach towards wall with elbow	1 point: he/she can touch the wall with the elbow while the knees are together 0 point: he/she can NOT touch the wall with the elbow while the knees are together ※Check both left and right
	level 2	sit two knuckles away from the wall with the knees together	rotate body to reach towards wall with opposite hand	1 point: he/she can touch the wall with the hand by the shoulder, while the knees are together 0 point: he/she can NOT touch the wall with the hand by the shoulder, while the knees are together ※Check both left and right
	level 3	sit teo knuckles away from wall with knees together, hands on opposite shoulders, set elbows at shoulder height	rotate body to reach towards wall	1 point: he/she can touch the wall with the upper arm between shoulder and elbow, while the knees are together 0 point: he/she can NOT touch the wall with the upper arm between shoulder and elbow, while the knees are together ※Check both left and right
5. Upper extremity stability and strength (4 levels)
	level 1	create front hand-plank position on wall, feet at four foot lengths away from wall, hands shoulder width at level of eyes	hold plank position for 10 s	1 point: he/she can hold position for 10 s while the head, pelvis, ankles are in line 0 point: he/she can NOT hold position for 10 s while the head, pelvis, ankles are in line
	level 2	create front hand-plank position on floor with bent knees	hold plank position for 10 s	1 point: he/she can hold position for 10 s while the head, pelvis, ankles are in line 0 point: he/she can NOT hold position for 10 s while the head, pelvis, ankles are in line
	level 3	create front hand-plank position on floor hold plank	hold plank position for 10 s	1 point: he/she can hold position for 10 s while the head, pelvis, ankles are in line 0 point: he/she can NOT hold position for 10 s while the head, pelvis, ankles are in line
	level 4	start with front hand-plank position, then side hand-plank followed by opposite side.	hold plank position for 5, 3 and 3 s, respectively	1 point: he/she can hold position for 10 s while the head, pelvis, ankles are in line 0 point: he/she can NOT hold position for 10 s while the head, pelvis, ankles are in line
6. Hip mobility
	flexion-internal rotation	stand in front of wall, one foot and one knuckle away, keep a knee on wall with the thigh parallel to the floor	rotate leg internally, touch ankle	1 point: he/she can touch the lateral malleolus without tilting the torso 0 point: he/she can NOT touch the lateral malleolus without tilting the torso
	flexion-external rotation	stand in front of wall, one foot and one knuckle away, keep a knee on the wall with the thigh parallel to the floor	rotate leg externally, touch ankle	1 point: he/she can touch the medial malleolus without tilting the torso 0 point: he/she can NOT touch the medial malleolus without tilting the torso
	extension-internal rotation	bend knee towards the buttocks while standing on one leg, keep the knees together	rotate leg internally, touch ankle	1 point: he/she can touch the lateral malleolus without tilting the torso 0 point: he/she can NOT touch the lateral malleolus without tilting the torso
	extension-external rotation	bend knee towards buttocks while standing on one leg, keep knees together	rotate leg externally, touch ankle	1 point: he/she can touch the medial malleolus without tilting the torso 0 point: he/she can NOT touch the medial malleolus without tilting the torso
7. Hip and spine mobility (3 levels)
	forward bending
	level 1	stand with feet shoulder width, mark at knuckle length from ankle	bend over to reach the mark	1 point: he/she can touch one knuckle above the ankle 0 point: he/she can NOT touch one knuckle above the ankle
	level 2	stand with feet shoulder width	bend over to reach the ankle joint	1 point: he/she can touch the ankle joint 0 point: he/she can NOT touch the ankle joint
	level 3	stand with feet shoulder width	bend over to reach the toes	1 point: he/she can touch the toes 0 point: he/she can NOT touch the toes
	backward bending
	level 1	stand one foot length away from the wall with the back facing the wall	touch the wall with the hands over the head	1 point: he/she can touch the wall from one foot length away 0 point: he/she can NOT touch the wall from one foot length away
	level 2	stand two feet away from the wall with the back facing the wall	touch the wall with the hands over the head	1 point: he/she can touch the wall from two feet length away 0 point: he/she can NOT touch the wall from two feet length away
	level 3	stand two feet and one knuckle away from the wall with the back facing the wall	touch the wall with the hands over the head	1 point: he/she can touch the wall from two feet and one knuckle length away 0 point: he/she can NOT touch the wall from two feet and one knuckle length away
8. Upper and lower extremity mobility and stability
	(Clearing test)	stand with the back against the wall, heels one knuckle away from wall	bring one side of the elbow and knee together	1 point: he/she can touch the elbow to the knee while the back of head and the opposite upper and lower back stay on the wall 0 point: he/she can NOT touch the elbow to the knee while the back of the head and the opposite upper and lower back stay on the wall
	test	stand with the feet shoulder-width spread	bring one side of elbow and knee together	1 point: he/she can hold the elbow and the knee together for 5 s without tilting the torso 0 point: he/she can NOT hold the elbow and knee together for 5 s without tilting the torso
9. Mid-section stability strength (4 levels)
	level 1	lie with the back on the floor with the knees bent and the arms straight by the torso	bring shoudler blades away from the floor	1 point: he/she can hold for 5 s while the shoulder blades are away from floor 0 point: he/she can NOT hold for 5 s while the shoulder blades are away from the floor
	level 2	lie on back on floor with knees straight, arms straight by torso	bring shoudler blades away from the floor	1 point: he/she can hold for 5 s while shoulder blades are away from floor 0 point: he/she can NOT hold for 5 s while shoulder blades are away from floor
	level 3	lie on the back on the floor with the knees straight, and the hands on the opposite shoudlers	bring shoudler blades away from the floor	1 point: he/she can hold for 5 s while the shoulder blades are away from the floor 0 point: he/she can NOT hold for 5 s while the shoulder blades are away from the floor
	level 4	lie on the back on the floor with the knees straight, and the hands on the back of the head	bring shoudler blades away from the floor	1 point: he/she can hold for 5 s while shoulder blades are away from floor 0 point: he/she can NOT hold for 5 s while shoulder blades are away from floor
10. Lower extremity strength (4 levels)
	level 1	sit on half kneeling position, with the hands on the knee	stand up and down using the hands	1 point: he/she can stand up and down without losing control 0 point: he/she can NOT stand up and down without losing control
	level 2	sit in a half kneeling position. With the hands on the waist stand up	stand up and down	1 point: he/she can stand up and down without losing control 0 point: he/she can NOT stand up and down without losing control
	level 3	sit on the chair with one leg off the floor and the hands on the opposite shoulders	stand up and down with one leg	1 point: he/she can stand up and down without losing control 0 point: he/she can NOT stand up and down without losing control
	level 4	sit on the chair with the legs crossed and the hands on the opposite shoulders	stand up and down with the legs crossed	1 point: he/she can stand up and down without losing control 0 point: he/she can NOT stand up and down without losing control
11. Ankle mobility		toe one knuckle away from the wall while in half kneeling	bring the knee to the wall	1 point: he/she can touch the wall with the knee without lifting the heel 0 point: he/she can NOT touch the wall with the knee without lifting the heel
